# Supplementary material for: A computer vision-based system for recognition and classification of Urdu sign language dataset
Source: PeerJ Comput Sci. 2022 Dec 14;8:e1174. doi: 10.7717/peerj-cs.1174 (PMC10281630; doi:10.7717/peerj-cs.1174)
Supplement: Supplemental Information 1 [file peerj-cs-08-1174-s001.ipynb]

# %% [code]
# Necessary packages
from sklearn.ensemble import RandomForestClassifier
from sklearn.model_selection import train_test_split
from imutils import paths
import numpy as np
import cv2
import os


def createImageFeatures(image, size=(32, 32)):
    # resize the image
    image = cv2.resize(image, size)
    # flatten the image
    pixel_list = image.flatten()
    return pixel_list

# %% [code]
print("Reading all images")
image_paths = list(paths.list_images("D:\\UPWORK\\Afshan\\train"))
raw_images = []
labels = []

# %% [code]
# loop over the input images
for (i, image_path) in enumerate(image_paths):
    image = cv2.imread(image_path)
    label = image_path.split(os.path.sep)[4]
    # extract raw pixel intensity "features
    pixels = createImageFeatures(image)
    raw_images.append(pixels)
    labels.append(label)

# %% [code]
raw_images = np.array(raw_images)
labels = np.array(labels)
len(raw_images)

# %% [code]
(train_X, test_X, train_y, test_y) = train_test_split(
    raw_images , labels, test_size=0.25, random_state=0)
    
model = RandomForestClassifier()
model.fit(train_X, train_y)
acc = model.score(test_X, test_y)
print("Raw pixel accuracy: {:.2f}%".format(acc * 100))

# n_estimators=500 88.38%

# %% [code]
from sklearn.metrics import classification_report
print(classification_report(test_y, model.predict(test_X)))

# %% [code]
np.unique(test_y, return_counts=True)

# %% [code]
from sklearn.metrics import confusion_matrix
confusion_matrix(test_y, model.predict(test_X))

# %% [code]
import matplotlib.pyplot as plt
for i in os.listdir("D:\\UPWORK\\Afshan\\Testing\\"):
    image = cv2.imread("D:\\UPWORK\\Afshan\\Testing\\"+i)
    dog = createImageFeatures(image)
    dog = np.array([dog])
    #print(model.predict(dog))
    value = model.predict(dog)
    plt.text(20, 62,value,color='red',fontsize=18,bbox=dict(facecolor='white',alpha=0.8))
    plt.imshow(image) 
    plt.show()

# %% [code]
from sklearn.svm import SVC
model_svm = SVC()
model_svm.fit(train_X, train_y)
acc = model_svm.score(test_X, test_y)
print("Raw pixel accuracy: {:.2f}%".format(acc * 100))

# %% [code]
from sklearn.metrics import confusion_matrix
confusion_matrix(test_y, model_svm.predict(test_X))

# %% [code]
from sklearn.metrics import classification_report
print(classification_report(test_y, model_svm.predict(test_X)))

# %% [code]
from xgboost import XGBClassifier
model_knn = XGBClassifier()
model_knn.fit(train_X, train_y)
acc = model_knn.score(test_X, test_y)
print("Raw pixel accuracy: {:.2f}%".format(acc * 100))

# %% [code]
from sklearn.metrics import confusion_matrix
confusion_matrix(test_y, model_knn.predict(test_X))

# %% [code]
from sklearn.metrics import classification_report
print(classification_report(test_y, model_knn.predict(test_X)))

# %% [code]
